# Supplementary material for: Non-Diabetic Kidney Disease in Type 2 Diabetes Mellitus: A Changing Spectrum with Therapeutic Ascendancy
Source: J Clin Med. 2023 Feb 20;12(4):1705. doi: 10.3390/jcm12041705 (PMC9964578; doi:10.3390/jcm12041705)
Supplement: Supplementary file 1 [file jcm-12-01705-s001.zip]

Archive with 1 entries (1 files):
- jcm-2196615-supplementary.pdf
